# Supplementary material for: The adder (Vipera berus) in Southern Altay Mountains: population characteristics, distribution, morphology and phylogenetic position
Source: PeerJ. 2016 Aug 16;4:e2342. doi: 10.7717/peerj.2342 (PMC4991858; doi:10.7717/peerj.2342)
Supplement: Supplemental Information 1 [file peerj-04-2342-s002.fas]

>Vipera berus cytochrome b (cytb) gene, partial cds; mitochondrial
CCTTCTTCCAGTAGGATCAAACATCTCAACCTGGTGAAACTTCGGGTCAATACTCTTAACCTGCTTAATAATCCAAACCATTACTGGATTCTTCCTAGCAATCCACTATACAGCCAACATTAACTTAGCCTTCTCATCCATTGTTCACATCACCCGAGATGTCCCATACGGTTGAATTATACAAAACTCACACGCCATCGGCGCATCCTTGTTTTTCATATGTATCTACACACACATTGCACGAGGCCTCTACTATGGGTCCTATTTAAATAAAGAAGTATGACTATCAGGCACTACCCTCCTAGTCACCCTCATAGCAACAGCCTTCTTCGGCTATGTTCTTCCATGGGGACAGATATCATTTTGAGCAGCAACAGTAATCACCAACCTCCTAACAGCAATCCCATACCTCGGGACCACCTTAACCACCTGACTGTGAGGTGGCTTCTCCATCAATGACCCAACTCTGACCCGATTCTTCGCCCTTCACTTCATCCTCCCATTCACTATTATCTCAATATCCTCCATCCATATCCTTCTCCTTCACAACGAAGGCTCCAGCAACCCATTAGGAACAAACTCTGACATCGATAAAATCCCATTCCACCCATATCACTCCTACAAAGACTTCCTAATACTAACAACCTTAATTACCATCTTATTTATAATCCTCTCATTCTACCCGGACATAATAAACGACCCAGAAAACTTCTCAAAGGCTAACCCCCTAGTCACCCCACAACACATTAAACCTGAATGATATTTCCTATTTGCCTACGGGATCCTACGATCGATCCCAAACAAATTAGGGGGAACATTAGCCCTAATCATATCAGTCACTATTCTCCTATCATCACCCTTCACACACACCTCTAATACCCGATCAATGATATTCCGACCCCTAATACAACTTACATTTTGAACCTTCACCACCACATTCATTATCATCACCTGAGCAGCCACAAAACCAGTAGAAACACCATTCACAGAAATTGGCCAACTCGCCTCAATTATATACTTCGTATTCTTCATCTCTAACCCCCTCCTGGGTCTTTTAGAAAATAAAATCTCTAACTATCACTGCTCAAGTAGCTTAACCCTTAAAGCACCGTTCTTG
