# Supplementary material for: The adder (Vipera berus) in Southern Altay Mountains: population characteristics, distribution, morphology and phylogenetic position
Source: PeerJ. 2016 Aug 16;4:e2342. doi: 10.7717/peerj.2342 (PMC4991858; doi:10.7717/peerj.2342)
Supplement: Data S1 — Recorded sightings from transects and associated raw data (transect_ID, Date, Transect_length) at three protection stations (Aketuergun, Baihu and Hutou) of Kanas river valley and two forested areas (Dadonggou and Xiaodonggou) of Daxiaodonggou study areas. We calculated the encounter rate for each transect in Kanas as the number of sightings divided by the transect length. [file peerj-04-2342-s003.xlsx]

## Sheet: Kanas river valley
Protection_station_name	Transect_ID	Date	Transect_length	Sightings	Encounter rate
Aketuergun	A-D1	2014.7.28	2.17	2	0.921659
	A-D1	2014.8.24	2.2	1	0.454545
	A-D2	2014.8.11	2.38	0	0
	A-D2	2014.8.26	2.1	0	0
	A-D3	2014.8.12	2.4	1	0.416667
	A-D3	2014.8.29	2.13	0	0
	A-D3	2015.8.21	2.37	0	0
	A-D4	2015.7.20	3.73	0	0
	A-D4	2015.7.20	4.22	0	0
	A-U1	2014.7.27	1.88	0	0
	A-U1	2014.8.23	1.82	0	0
	A-U2	2015.7.13	4.18	0	0
	A-U2	2015.8.24	4.23	0	0
Baihu	B-D1	2014.7.19	1.03	0	0
	B-D1	2014.8.05	0.96	0	0
	B-D2	2014.7.18	1.89	0	0
	B-D2	2014.8.04	1.57	2	1.27389
	B-D3	2014.7.17	2.19	1	0.456621
	B-D3	2014.8.02	2.07	0	0
	B-U1	2014.7.21	1.88	1	0.531915
	B-U1	2014.8.07	1.41	0	0
	B-U2	2014.7.22	3.93	1	0.254453
	B-U2	2014.8.08	3.88	1	0.257732
	B-U2	2015.8.01	4.54	1	0.220264
	B-U3	2014.7.20	2.75	1	0.363636
	B-U3	2014.8.06	2.56	0	0
Hutou	H-D1	2014.9.01	3.46	0	0
	H-D1	2014.9.14	2.97	0	0
	H-D2	2014.9.02	2.67	0	0
	H-D2	2014.9.15	2.96	0	0
	H-U1	2014.9.04	5.1	0	0
	H-U1	2014.9.17	3.23	0	0
	H-U2	2014.9.03	2.65	0	0
	H-U2	2014.9.16	2.5	0	0
	H-U3	2015.7.07	4.05	0	0
	H-U3	2015.9.01	3.45	0	0
	H-U4	2014.9.05	2.93	0	0
	H-U4	2015.7.03	2.73	1	0.3663

## Sheet: Daxiaodonggou Forested Area
Forested_area_name	Transect_ID	Date	Transect_length	Sightings
Dadonggou	Da-1	2014.6.22	8.74	1
	Da-2	2014.7.03	4.69	1
	Da-2	2015.6.27	3.43	0
	Da-3	2014.7.07	4.63	0
Xiaodonggou	Xiao	2014.6.21	5.41	0
	Xiao	2015.6.21	4.84	0
