# Supplementary material for: The adder (Vipera berus) in Southern Altay Mountains: population characteristics, distribution, morphology and phylogenetic position
Source: PeerJ. 2016 Aug 16;4:e2342. doi: 10.7717/peerj.2342 (PMC4991858; doi:10.7717/peerj.2342)
Supplement: Data S3 — Morphological data for adder specimens collected in Kanas river valley of Southern Altay Mountains. Voucher numbers are shown. [file peerj-04-2342-s005.xlsx]

## Sheet: Sheet1
Voucher number	Adder_ID	Sex	Body length	Tail length	Melanistic/Zig-zag	Apicals	Supralabials	Sublabials	Circumoculars	Crowns	Loreals	Ventrals	Subcaudals	Intercanthals	Intersupraoculars	Preventrals	Dorsal_scal_midbody	Parafrontalias	Colored throat
IOZ015017	GPS_979	Female	471	52	Zig-zag	2	19	18	21	17	5	146	32	6	11	2	21	10	reddish-brown
IOZ015018	GPS_1501	Female	510	54	Melanistic	2	19	20	25	24	9	144	31	10	14	2	20	10	reddish-brown
IOZ015019	GPS_1747	Male	490	68	Zig-zag	2	19	22	18	13	4	146	40	4	9	2	20	8	black
IOZ015020	GPS_1373	Female	490	50	Zig-zag	2	18	22	19	12	6	147	32	7	5	3	21	5	reddish-brown
IOZ015021	GPS_887	Male	441	58	Melanistic	2	17	16	20	16	4	143	39	9	7	3	20	6	black
IOZ015022	GPS_1511	Female	491	58	Zig-zag	2	18	19	19	20	4	144	38	10	10	2	21	9	reddish-brown
IOZ015023	GPS_1045	Female	477	61	Melanistic	2	19	20	23	20	7	150	33	7	13	2	21	9	reddish-brown
IOZ015024	GPS_1989	Male	417	57	Melanistic	2	18	18	21	15	4	140	37	8	7	2	21	6	black
IOZ015025	GPS_1214*	Female	270	37	Zig-zag	2	18	18	18	19	4	*	36	9	10	1	20	7	reddish-brown
						2	18.3333	19.2222	20.4444	17.3333	5.22222	145	35.3333	7.77778	9.55556	2.11111	20.5556	7.77778
	*	The adder was trampled by a horse
